# Supplementary material for: Correction: DNA immunization site determines the level of gene expression and the magnitude, but not the type of the induced immune response
Source: PLoS One. 2021 Feb 11;16(2):e0247239. doi: 10.1371/journal.pone.0247239 (PMC7877747; doi:10.1371/journal.pone.0247239)
Supplement: S1 Dataset — (XLSX) [file pone.0247239.s001.xlsx]

## Sheet: Figure 1
Sample	Population	Immunogen	Stimulus	Tot. resp	TNFa	IL2	IL2 + TNFa	IFNg	IFNg + TNFa	IFNg + IL2	IFNg + IL2 + TNFa
PR.M1	CD4	PR	PR 1-15	1.06	0.07	0	0.02	0.73	0.17	0	0.08
PR.M1.REP	CD4	PR	PR 1-15	1.05	0.07	0	0.02	0.72	0.17	0	0.07
PR.M2	CD4	PR	PR 1-15	1.03	0.06	0	0.02	0.71	0.16	0	0.07
PR.M2.REP	CD4	PR	PR 1-15	0.95	0.06	0	0.02	0.65	0.15	0	0.07
PR.M3	CD4	PR	PR 1-15	0.72	0.04	0	0.01	0.5	0.12	0	0.05
PR.M3.REP	CD4	PR	PR 1-15	0.68	0.04	0	0.01	0.47	0.11	0	0.05
PR.M4	CD4	PR	PR 1-15	0.4	0.02	0	0.01	0.28	0.06	0	0.03
PR.M4.REP	CD4	PR	PR 1-15	0.36	0.02	0	0.01	0.25	0.06	0	0.03
PR.M5	CD4	PR	PR 1-15	0.34	0.02	0	0.01	0.23	0.05	0	0.02
PR.M5.REP	CD4	PR	PR 1-15	0.29	0.02	0	0.01	0.2	0.05	0	0.02
PR.M1	CD8	PR	PR 1-15	3.91	0.49	0	0.02	1.7	1.34	0.01	0.35
PR.M1.REP	CD8	PR	PR 1-15	3.37	0.42	0	0.01	1.47	1.15	0.01	0.3
PR.M2	CD8	PR	PR 1-15	3.32	0.42	0	0.01	1.45	1.13	0.01	0.3
PR.M2.REP	CD8	PR	PR 1-15	3.06	0.39	0	0.01	1.33	1.05	0.01	0.28
PR.M3	CD8	PR	PR 1-15	2.99	0.38	0	0.01	1.3	1.02	0.01	0.27
PR.M3.REP	CD8	PR	PR 1-15	2.94	0.37	0	0.01	1.28	1	0.01	0.26
PR.M4	CD8	PR	PR 1-15	2.54	0.32	0	0.01	1.11	0.87	0.01	0.23
PR.M4.REP	CD8	PR	PR 1-15	2.09	0.26	0	0.01	0.91	0.71	0.01	0.19
PR.M5	CD8	PR	PR 1-15	0.88	0.11	0	0	0.38	0.3	0	0.08
PR.M5.REP	CD8	PR	PR 1-15	0.5	0.06	0	0	0.22	0.17	0	0.04
PR.M1	CD4	PR	PR 75-84	1.71	0.36	0	0	0.85	0.45	0	0.05
PR.M1.REP	CD4	PR	PR 75-84	1.64	0.34	0	0	0.81	0.43	0	0.05
PR.M2	CD4	PR	PR 75-84	1.61	0.34	0	0	0.8	0.43	0	0.05
PR.M2.REP	CD4	PR	PR 75-84	1.38	0.29	0	0	0.68	0.36	0	0.04
PR.M3	CD4	PR	PR 75-84	1.29	0.27	0	0	0.64	0.34	0	0.04
PR.M3.REP	CD4	PR	PR 75-84	1.14	0.24	0	0	0.57	0.3	0	0.04
PR.M4	CD4	PR	PR 75-84	0.92	0.19	0	0	0.46	0.24	0	0.03
PR.M4.REP	CD4	PR	PR 75-84	0.58	0.12	0	0	0.29	0.15	0	0.02
PR.M5	CD4	PR	PR 75-84	0.57	0.12	0	0	0.28	0.15	0	0.02
PR.M5.REP	CD4	PR	PR 75-84	0.46	0.1	0	0	0.23	0.12	0	0.01
PR.M1	CD8	PR	PR 75-84	9.83	0.13	0.02	0.06	4.56	3.74	0.08	1.25
PR.M1.REP	CD8	PR	PR 75-84	9.54	0.13	0.02	0.05	4.42	3.63	0.07	1.21
PR.M2	CD8	PR	PR 75-84	7.67	0.11	0.01	0.04	3.56	2.92	0.06	0.97
PR.M2.REP	CD8	PR	PR 75-84	7.44	0.1	0.01	0.04	3.45	2.83	0.06	0.95
PR.M3	CD8	PR	PR 75-84	7.15	0.1	0.01	0.04	3.32	2.72	0.06	0.91
PR.M3.REP	CD8	PR	PR 75-84	6.97	0.1	0.01	0.04	3.23	2.65	0.05	0.89
PR.M4	CD8	PR	PR 75-84	6.25	0.09	0.01	0.04	2.9	2.38	0.05	0.79
PR.M4.REP	CD8	PR	PR 75-84	5.82	0.08	0.01	0.03	2.7	2.21	0.05	0.74
PR.M5	CD8	PR	PR 75-84	5.36	0.07	0.01	0.03	2.49	2.04	0.04	0.68
PR.M5.REP	CD8	PR	PR 75-84	5.09	0.07	0.01	0.03	2.36	1.94	0.04	0.65
PR.M1	CD4	PR	PR 76-90	1.11	0.09	0	0	0.56	0.33	0	0.13
PR.M1.REP	CD4	PR	PR 76-90	0.92	0.08	0	0	0.46	0.27	0	0.11
PR.M2	CD4	PR	PR 76-90	0.77	0.06	0	0	0.39	0.23	0	0.09
PR.M2.REP	CD4	PR	PR 76-90	0.54	0.05	0	0	0.27	0.16	0	0.06
PR.M3	CD4	PR	PR 76-90	0.32	0.03	0	0	0.16	0.09	0	0.04
PR.M3.REP	CD4	PR	PR 76-90	0.25	0.02	0	0	0.13	0.07	0	0.03
PR.M4	CD4	PR	PR 76-90	0.08	0.01	0	0	0.04	0.02	0	0.01
PR.M4.REP	CD4	PR	PR 76-90	0.03	0	0	0	0.02	0.01	0	0
PR.M5	CD4	PR	PR 76-90	0.06	0.01	0	0	0.03	0.02	0	0.01
PR.M5.REP	CD4	PR	PR 76-90	0.09	0.01	0	0	0.05	0.03	0	0.01
PR.M1	CD8	PR	PR 76-90	6.23	1.1	0.01	0.26	1.47	2.49	0	0.89
PR.M1.REP	CD8	PR	PR 76-90	5.39	0.96	0.01	0.23	1.27	2.15	0	0.77
PR.M2	CD8	PR	PR 76-90	4.8	0.85	0.01	0.2	1.13	1.92	0	0.68
PR.M2.REP	CD8	PR	PR 76-90	4.69	0.83	0.01	0.2	1.11	1.87	0	0.67
PR.M3	CD8	PR	PR 76-90	4.5	0.8	0.01	0.19	1.06	1.8	0	0.64
PR.M3.REP	CD8	PR	PR 76-90	4.18	0.74	0.01	0.18	0.99	1.67	0	0.6
PR.M4	CD8	PR	PR 76-90	3.7	0.66	0.01	0.16	0.87	1.48	0	0.53
PR.M4.REP	CD8	PR	PR 76-90	3.51	0.62	0.01	0.15	0.83	1.4	0	0.5
PR.M5	CD8	PR	PR 76-90	3.21	0.57	0.01	0.14	0.76	1.28	0	0.46
PR.M5.REP	CD8	PR	PR 76-90	2.37	0.42	0	0.1	0.56	0.95	0	0.34
RT.M1	CD4	RT	RT 202-210	0.83	0.5	0	0.11	0	0.14	0	0.08
RT.M1.REP	CD4	RT	RT 202-210	0.53	0.32	0	0.07	0	0.09	0	0.05
RT.M2	CD4	RT	RT 202-210	0.77	0.46	0	0.11	0	0.13	0	0.07
RT.M2.REP	CD4	RT	RT 202-210	0.57	0.34	0	0.08	0	0.1	0	0.05
RT.M3	CD4	RT	RT 202-210	0.63	0.38	0	0.09	0	0.11	0	0.06
RT.M3.REP	CD4	RT	RT 202-210	0.55	0.33	0	0.08	0	0.09	0	0.05
RT.M4	CD4	RT	RT 202-210	0.85	0.51	0	0.12	0	0.15	0	0.08
RT.M4.REP	CD4	RT	RT 202-210	0.54	0.32	0	0.07	0	0.09	0	0.05
RT.M5	CD4	RT	RT 202-210	0.79	0.47	0	0.11	0	0.14	0	0.07
RT.M5.REP	CD4	RT	RT 202-210	0.92	0.55	0	0.13	0	0.16	0	0.08
RT.M1	CD8	RT	RT 202-210	2.21	0.26	0	0.02	1.84	0.08	0	0.01
RT.M1.REP	CD8	RT	RT 202-210	2.41	0.29	0	0.02	2	0.09	0	0.01
RT.M2	CD8	RT	RT 202-210	2.57	0.31	0	0.02	2.14	0.09	0	0.01
RT.M2.REP	CD8	RT	RT 202-210	2.7	0.32	0	0.02	2.24	0.1	0	0.01
RT.M3	CD8	RT	RT 202-210	2.81	0.33	0	0.03	2.34	0.1	0	0.01
RT.M3.REP	CD8	RT	RT 202-210	2.31	0.27	0	0.02	1.92	0.08	0	0.01
RT.M4	CD8	RT	RT 202-210	2.62	0.31	0	0.02	2.18	0.09	0	0.01
RT.M4.REP	CD8	RT	RT 202-210	2.29	0.27	0	0.02	1.9	0.08	0	0.01
RT.M5	CD8	RT	RT 202-210	2.19	0.26	0	0.02	1.82	0.08	0	0.01
RT.M5.REP	CD8	RT	RT 202-210	2.15	0.26	0	0.02	1.79	0.08	0	0.01
RT.M1	CD4	RT	RT 207-215	0.84	0.52	0	0.1	0	0.16	0	0.06
RT.M1.REP	CD4	RT	RT 207-215	0.93	0.58	0	0.11	0	0.17	0	0.06
RT.M2	CD4	RT	RT 207-215	0.87	0.54	0	0.11	0	0.16	0	0.06
RT.M2.REP	CD4	RT	RT 207-215	0.88	0.55	0	0.11	0	0.16	0	0.06
RT.M3	CD4	RT	RT 207-215	0.92	0.57	0	0.11	0	0.17	0	0.06
RT.M3.REP	CD4	RT	RT 207-215	0.85	0.53	0	0.1	0	0.16	0	0.06
RT.M4	CD4	RT	RT 207-215	0.84	0.52	0	0.1	0	0.16	0	0.06
RT.M4.REP	CD4	RT	RT 207-215	0.85	0.53	0	0.1	0	0.16	0	0.06
RT.M5	CD4	RT	RT 207-215	0.85	0.53	0	0.1	0	0.16	0	0.06
RT.M5.REP	CD4	RT	RT 207-215	0.82	0.51	0	0.1	0	0.15	0	0.06
RT.M1	CD8	RT	RT 207-215	1.84	0.3	0	0	1.45	0.09	0	0
RT.M1.REP	CD8	RT	RT 207-215	1.83	0.3	0	0	1.44	0.08	0	0
RT.M2	CD8	RT	RT 207-215	1.49	0.25	0	0	1.17	0.07	0	0
RT.M2.REP	CD8	RT	RT 207-215	1.33	0.22	0	0	1.05	0.06	0	0
RT.M3	CD8	RT	RT 207-215	1.04	0.17	0	0	0.82	0.05	0	0
RT.M3.REP	CD8	RT	RT 207-215	0.92	0.15	0	0	0.73	0.04	0	0
RT.M4	CD8	RT	RT 207-215	0.8	0.13	0	0	0.63	0.04	0	0
RT.M4.REP	CD8	RT	RT 207-215	0.36	0.06	0	0	0.28	0.02	0	0
RT.M5	CD8	RT	RT 207-215	0.28	0.05	0	0	0.22	0.01	0	0
RT.M5.REP	CD8	RT	RT 207-215	0.06	0.01	0	0	0.05	0	0	0
RT.M1	CD4	RT	RT 465-476	0.92	0.6	0	0.1	0	0.12	0.02	0.08
RT.M1.REP	CD4	RT	RT 465-476	0.73	0.48	0	0.08	0	0.09	0.02	0.06
RT.M2	CD4	RT	RT 465-476	0.55	0.36	0	0.06	0	0.07	0.01	0.05
RT.M2.REP	CD4	RT	RT 465-476	0.48	0.31	0	0.05	0	0.06	0.01	0.04
RT.M3	CD4	RT	RT 465-476	0.48	0.31	0	0.05	0	0.06	0.01	0.04
RT.M3.REP	CD4	RT	RT 465-476	0.35	0.23	0	0.04	0	0.04	0.01	0.03
RT.M4	CD4	RT	RT 465-476	0.33	0.22	0	0.04	0	0.04	0.01	0.03
RT.M4.REP	CD4	RT	RT 465-476	0.31	0.2	0	0.04	0	0.04	0.01	0.03
RT.M5	CD4	RT	RT 465-476	0.22	0.14	0	0.02	0	0.03	0	0.02
RT.M5.REP	CD4	RT	RT 465-476	0.21	0.14	0	0.02	0	0.03	0	0.02
RT.M1	CD8	RT	RT 465-476	0.37	0.29	0	0.03	0	0.03	0	0.03
RT.M1.REP	CD8	RT	RT 465-476	0.37	0.29	0	0.03	0	0.03	0	0.03
RT.M2	CD8	RT	RT 465-476	0.36	0.28	0	0.03	0	0.03	0	0.03
RT.M2.REP	CD8	RT	RT 465-476	0.33	0.25	0	0.02	0	0.03	0	0.02
RT.M3	CD8	RT	RT 465-476	0.31	0.24	0	0.02	0	0.03	0	0.02
RT.M3.REP	CD8	RT	RT 465-476	0.31	0.24	0	0.02	0	0.03	0	0.02
RT.M4	CD8	RT	RT 465-476	0.3	0.23	0	0.02	0	0.03	0	0.02
RT.M4.REP	CD8	RT	RT 465-476	0.26	0.2	0	0.02	0	0.02	0	0.02
RT.M5	CD8	RT	RT 465-476	0.26	0.2	0	0.02	0	0.02	0	0.02
RT.M5.REP	CD8	RT	RT 465-476	0.16	0.12	0	0.01	0	0.01	0	0.01
RT.M1	CD4	RT	RT 528-543	1.03	0.57	0.01	0.23	0	0.16	0	0.06
RT.M1.REP	CD4	RT	RT 528-543	1.02	0.56	0.01	0.23	0	0.16	0	0.06
RT.M2	CD4	RT	RT 528-543	1	0.55	0.01	0.22	0	0.16	0	0.06
RT.M2.REP	CD4	RT	RT 528-543	0.91	0.5	0.01	0.2	0	0.14	0	0.06
RT.M3	CD4	RT	RT 528-543	0.85	0.47	0.01	0.19	0	0.13	0	0.05
RT.M3.REP	CD4	RT	RT 528-543	0.83	0.46	0.01	0.19	0	0.13	0	0.05
RT.M4	CD4	RT	RT 528-543	0.73	0.4	0	0.16	0	0.11	0	0.05
RT.M4.REP	CD4	RT	RT 528-543	0.6	0.33	0	0.13	0	0.09	0	0.04
RT.M5	CD4	RT	RT 528-543	0.59	0.32	0	0.13	0	0.09	0	0.04
RT.M5.REP	CD4	RT	RT 528-543	0.42	0.23	0	0.09	0	0.07	0	0.03
RT.M1	CD8	RT	RT 528-543	0.73	0.51	0	0.11	0	0.11	0	0
RT.M1.REP	CD8	RT	RT 528-543	0.6	0.42	0	0.09	0	0.09	0	0
RT.M2	CD8	RT	RT 528-543	0.48	0.33	0	0.07	0	0.08	0	0
RT.M2.REP	CD8	RT	RT 528-543	0.38	0.27	0	0.06	0	0.06	0	0
RT.M3	CD8	RT	RT 528-543	0.35	0.24	0	0.05	0	0.05	0	0
RT.M3.REP	CD8	RT	RT 528-543	0.31	0.22	0	0.05	0	0.05	0	0
RT.M4	CD8	RT	RT 528-543	0.29	0.2	0	0.04	0	0.05	0	0
RT.M4.REP	CD8	RT	RT 528-543	0.29	0.2	0	0.04	0	0.05	0	0
RT.M5	CD8	RT	RT 528-543	0.28	0.2	0	0.04	0	0.04	0	0
RT.M5.REP	CD8	RT	RT 528-543	0.26	0.18	0	0.04	0	0.04	0	0

## Sheet: Figure 2A
day 21 Luminescence	IFNg_spots
10900000	210
20200000	18
9030000	150
19600000	18
12100000	158
14200000	146
5010000	108
3170000	176
8570000	248
3500000	184
7270000	96
11800000	0
1070000	172

## Sheet: Figure 2BC
Day	Luc+pVax								RT								PR
1	172800000	119200000	93270000	76400000	78260000	43710000	76880000	89780000	44380000	46600000	85430000	36260000	58990000	50250000	28900000	32160000	43100000	125100000	117900000	158200000	49780000	101100000	115200000	81360000	182800000	72390000
3	276300000	227500000	121300000	105700000	126300000	96960000	183100000	351700000	80920000	102600000	199400000	186200000	198900000	172800000	81730000	76980000	30350000	132100000	54130000	115300000	30430000	73020000	44230000	37580000	178200000	83640000
9	693900000	593700000	640100000	568400000	450700000	329600000	363300000	735900000	37510000	51590000	547000	70380000	53340000	38720000	25890000	95270000	14800000	42590000	57970000	75140000	19460000	45130000	47760000	28740000	157700000	43450000
15	117400000	109500000	98020000	132000000	42090000	37320000	79200000	180900000	143700	1169000	1745000	962100	719400	179800	670300	537100	10980000	14820000	10030000	8807000	4512000	8061000	3654000	7780000	18900000	6226000
21	7758000	6456000	3862000	1143000	1249000	1921000	7745000	823500	32060	175600	317200	570700	91250	104300	55320	53510	1312000	1169000	727300	1329000	169000	242100	102600	695700	2117000	953900

## Sheet: Figure 2BCD
Subject	Stimulus	Immunogen	Day	Remaining signal
1	LucP	pVaxLuc	1	0.939
2	LucP	pVaxLuc	1	1
3	LucP	pVaxLuc	1	0.514
4	LucP	pVaxLuc	1	0.395
6	LucP	pVaxLuc	1	0.665
1	LucP	PR_Bi	1	1
2	LucP	PR_Bi	1	1
3	LucP	PR_Bi	1	1
4	LucP	PR_Bi	1	1
5	LucP	PR_Bi	1	0.955
6	LucP	PR_Bi	1	0.718
7	LucP	PR_Bi	1	0.573
8	LucP	PR_Bi	1	0.473
9	LucP	PR_Bi	1	0.498
10	LucP	PR_Bi	1	0.599
1	LucP	RTwt-opt-in	1	1
2	LucP	RTwt-opt-in	1	0.971
3	LucP	RTwt-opt-in	1	1
4	LucP	RTwt-opt-in	1	1
5	LucP	RTwt-opt-in	1	0.998
6	LucP	RTwt-opt-in	1	1
3	LucP	pVaxLuc	3	1
4	LucP	pVaxLuc	3	1
6	LucP	pVaxLuc	3	1
1	LucP	PR_Bi	3	0.966
2	LucP	PR_Bi	3	0.591
3	LucP	PR_Bi	3	0.671
4	LucP	PR_Bi	3	0.417
5	LucP	PR_Bi	3	1
6	LucP	PR_Bi	3	1
7	LucP	PR_Bi	3	1
8	LucP	PR_Bi	3	1
9	LucP	PR_Bi	3	1
10	LucP	PR_Bi	3	1
1	LucP	RTwt-opt-in	3	0.746
2	LucP	RTwt-opt-in	3	1
3	LucP	RTwt-opt-in	3	0.807
4	LucP	RTwt-opt-in	3	0.479
5	LucP	RTwt-opt-in	3	1
6	LucP	RTwt-opt-in	3	0.905
1	LucP	pVaxLuc	9	1
2	LucP	pVaxLuc	9	0.126
3	LucP	pVaxLuc	9	0.771
4	LucP	pVaxLuc	9	0.275
6	LucP	pVaxLuc	9	0.619
1	LucP	PR_Bi	9	0.336
2	LucP	PR_Bi	9	0.463
3	LucP	PR_Bi	9	0.438
4	LucP	PR_Bi	9	0.379
5	LucP	PR_Bi	9	0.763
6	LucP	PR_Bi	9	0.244
7	LucP	PR_Bi	9	0.097
8	LucP	PR_Bi	9	0.13
9	LucP	PR_Bi	9	0.145
10	LucP	PR_Bi	9	0.117
1	LucP	RTwt-opt-in	9	0.407
2	LucP	RTwt-opt-in	9	0.709
3	LucP	RTwt-opt-in	9	0.48
4	LucP	RTwt-opt-in	9	0.298
5	LucP	RTwt-opt-in	9	0.448
6	LucP	RTwt-opt-in	9	0.257
1	LucP	pVaxLuc	15	0.161
2	LucP	pVaxLuc	15	0.106
3	LucP	pVaxLuc	15	0.163
4	LucP	pVaxLuc	15	0.112
6	LucP	pVaxLuc	15	0.195
1	LucP	PR_Bi	15	0.159
2	LucP	PR_Bi	15	0.068
3	LucP	PR_Bi	15	0.08
4	LucP	PR_Bi	15	0.057
5	LucP	PR_Bi	15	0.094
6	LucP	PR_Bi	15	0.198
7	LucP	PR_Bi	15	0.037
8	LucP	PR_Bi	15	0.045
9	LucP	PR_Bi	15	0.169
10	LucP	PR_Bi	15	0.206
1	LucP	RTwt-opt-in	15	0.004
2	LucP	RTwt-opt-in	15	0.003
3	LucP	RTwt-opt-in	15	0.002
4	LucP	RTwt-opt-in	15	0.017
5	LucP	RTwt-opt-in	15	0.009
6	LucP	RTwt-opt-in	15	0.002
1	LucP	pVaxLuc	21	0.043
2	LucP	pVaxLuc	21	0.076
3	LucP	pVaxLuc	21	0.021
4	LucP	pVaxLuc	21	0.068
6	LucP	pVaxLuc	21	0.211
1	LucP	PR_Bi	21	0.015
2	LucP	PR_Bi	21	0.007
3	LucP	PR_Bi	21	0.003
4	LucP	PR_Bi	21	0.004
5	LucP	PR_Bi	21	0.012
6	LucP	PR_Bi	21	0.02
7	LucP	PR_Bi	21	0.009
8	LucP	PR_Bi	21	0.007
9	LucP	PR_Bi	21	0.038
10	LucP	PR_Bi	21	0.101
1	LucP	RTwt-opt-in	21	0.002
2	LucP	RTwt-opt-in	21	0.001
3	LucP	RTwt-opt-in	21	0.001
4	LucP	RTwt-opt-in	21	0.002
5	LucP	RTwt-opt-in	21	0.002
6	LucP	RTwt-opt-in	21	0.001

## Sheet: Figure 2DEF
	RT ID				RT IM				PR ID								PR IM								pVax ID				pVax IM
Day 1	11.68	3.32	10.14	8.28	7.27	2.99	9.86	5.93	2.98	2.42	5.06	4.53	8.16	7.44	8.04	2.63	1.89	3.61	10.17	0.88	6.81	6.33	9.38	9.37	7.31	7.08	8.39	4.25	9.39	8.92	2.94	15.21
Day 3	2.53	4.74	7.7	7.89	8.98	0.91	8.33	4.39	2.26	9.22	5.02	4.94	5.23	3.13	7.68	4.1	3.17	5.36	10.96	1.07	5.58	5.03	4.09	10.07	9.49	3.54	13.88	7.19	5.75	2.97	6.66	19.09
Day 9	10.59	5.51	8.79	5.52	11.07	0.87	5.07	2.1	4.03	7.24	5.75	7.99	4.98	2.79	10.63	4.11	0.42	6.37	10.14	0.62	7.28	3.34	4.43	4.03	6.47	3.1	10.28	7.3	4.99	5.21	2.96	9.85
Day 15	9.16	4.69	6.9	0	12.25	4.61	7.3	19.29	3.97	5.35	9.45	6.33	3.3	10.38	9.57	1.73	2.67	8.48	5.98	1.55	5.77	3.35	7.16	3.89	7.88	6.81	7.59	6.89	5.54	1.77	5.02	16.79
Day 21	2.81	3.23	0	0	6.23	1.35	0	4.81	9.69	7.32	7.87	10.74	0	0	8	2.13	2.81	6.73	10.07	1.75	5.37	6.47	7.99	0	12.9	8.97	9.19	13.74	7.6	12.77	1.86	8.81

## Sheet: Figure 4
Cytokine		RT i.d. delivery					RT i.m. delivery					Vector i.d.					Vector i.m.
IFNg	RT peptide, 528-543	26	54	32	66	58	36	40	66	32	30	0	1	3	0	1	4	1	3	2	1
IFNg	RT peptide, 465-467	0	4	12	2	1	4	6	0	2	1	0	1	4	2	2	1	1	4	1	2
IFNg	Luc peptide	12	40	26	10	31	10	16	24	12	10	88	76	160	131	142	28	78	76	70	108
IL-2	RT peptide, 528-543	90	130	90	108	126	88	96	172	91	104	0	1	3	2	1	4	1	3	0	1
IL-2	RT peptide, 465-467	16	56	28		42	30	26	20	20	22	0	1	4	0	2	1	1	4	0	2
IL-2	Luc peptide	52	72	78	90	90	46	58	52	68	64	126	163	114	170	140	88	90	96	80	90
		PR i.d. delivery					PR i.m. delivery					Vector ID					Vector IM
IFNg	PR peptide, 1-15	596	648	602	1082	844	680	398	306	272	258	14	10	14	10	12	4	8	18	3	11
IFNg	PR peptide, 74-85	946	928	698	1404	1076	930	566	482	410	436	6	8	22	9	11	12	4	6	8	5
IFNg	Luc peptide	186	106	88	120	134	112	10	86	46	16	10	28	12	11	15	22	10	18	10	13
IL-2	PR peptide, 1-15	364	322	300	516	432	394	188	160	170	134	18	8	6	7	9	4	12	6	5	5
IL-2	PR peptide, 74-85	440	288	214	506	414	406	152	116	142	142	6	4	8	3	5	22	4	6	14	3
IL-2	Luc peptide	100	74	62	78	62	60	10	30	28	16	14	10	8	9	11	16	2	12	8	1

## Sheet: Figure 5
Immunogen		Skin					Muscle
RT	IgG	72000	60000	80000	40000	71000	35000	16000	14000	43000	12500
RT	IgG1	70000	61000	73000	57000	62500	29000	16000	2000	16000	3000
RT	IgG2a	58000	39000	17000	4000	37000	3000	8000	16000	54000	11000
RT	IgG2a/IgG1	0.828571	0.639344	0.232877	0.0701754	0.592	0.103448	0.5	8	3.375	3.66
PR	IgG	140	170	180	100	510	50	170	10	10	10

## Sheet: Figure 6
Route	Subject	Spots_IFN	Spots_IL2	Spots_dual	Stimulus	Tflux_D1	AvgRad_D1	Tflux_D3	AvgRad_D3	Tflux_D9	AvgRad_D9	Tflux_D15	AvgRad_D15	Tflux_D21	AvgRad_D21
ID	1	666.38	308.88	267.41	PR_75-84	84100000	3227500	81225000	3118000	28695000	1084700	12900000	514000	1240500	49095
ID	2	656.37	203.06	183.04	PR_75-84	138050000	5499000	84715000	3250000	66555000	2543500	9418500	374400	1028150	40390
ID	3	474.76	144.43	131.56	PR_75-84	75440000	2959500	51725000	1985000	32295000	1296800	6286500	236150	205550	7832.5
ID	4	989.56	346.06	317.46	PR_75-84	98280000	3876500	40905000	1617500	38250000	1468000	5717000	219400	399150	15450
ID	5	755.04	287.43	251.68	PR_75-84	127595000	4901500	130920000	5131500	100575000	3916500	12563000	482050	1535450	61640
ID	1	416.13	254.54	180.18	PR_1-15	84100000	3227500	81225000	3118000	28695000	1084700	12900000	514000	1240500	49095
ID	2	456.17	227.37	165.88	PR_1-15	138050000	5499000	84715000	3250000	66555000	2543500	9418500	374400	1028150	40390
ID	3	406.12	205.92	143	PR_1-15	75440000	2959500	51725000	1985000	32295000	1296800	6286500	236150	205550	7832.5
ID	4	759.33	353.21	270.27	PR_1-15	98280000	3876500	40905000	1617500	38250000	1468000	5717000	219400	399150	15450
ID	5	589.16	300.3	223.08	PR_1-15	127595000	4901500	130920000	5131500	100575000	3916500	12563000	482050	1535450	61640
ID	1	20	90	16	RT_528-543	45490000	2524500	91760000	3667500	44550000	1458500	656350	20471	103830	4000
ID	2	20	90	18	RT_528-543	60845000	3404500	192800000	7593000	35463500	1162095	1353550	42220	443950	17540
ID	3	54	126	34	RT_528-543	54620000	2468000	185850000	6772000	46030000	1507500	449600	14024.5	97775	3766.5
ID	4	54	130	40	RT_528-543	30530000	1720000	79355000	2660000	60580000	1963800	603700	18830	54415	2170
ID	1	104	244	92	RT_528-543	65290000	629600	89480000	472950	35340000	1233.5	358500	1258.5	136690	693.15
ID	2	170	346	146	RT_528-543	113850000	1615000	110570000	2153000	85310000	12470	390300	2145.5	160820	1263.65
ID	3	44	182	40	RT_528-543	148210000	586350	183520000	903700	90690000	1754	385330	1147.5	133880	699.55
ID	4	62	140	38	RT_528-543	49290000	856250	112910000	928300	35240000	2116.5	1891000	1242.5	175990	785.2
ID	5	102	138	70	RT_528-543	73650000	604300	72640000	544400	32620000	1218.1	652700	917.4000000000001	156450	917.85
ID	6	214	374	166	RT_528-543	100390000	1703000	109000000	213900	28590000	1645	211530	1231	126340	901.15
ID	1	78	192	70	RT_528-543	38400000	682550	52570000	344500	9200000	1574.5	565400	2470.5	139170	1668.9
ID	2	116	230	86	RT_528-543	167480000	1221450	58980000	310200	35930000	1887.5	430900	1996.5	151370	1538
ID	3	44	110	36	RT_528-543	47940000	1261150	39240000	157175	20940000	1030.45	955600	1158	154940	859.5
ID	4	118	186	62	RT_528-543	91100000	687300	46870000	352400	7225000	1652.8	279200	1003.25	147020	768.5999999999999
ID	5	204	218	118	RT_528-543	183870000	871900	72000000	496450	8295000	2519	602800	1468	255910	968.1500000000001
ID	6	90	78	34	RT_528-543	273100000	565600	65890000	299600	6201000	1688	323200	2974	200380	999.95
ID	1	1274	908	824	PR_1-15	323600000	4136000	105700000	1351000	386300000	4938000	3254000	41600	422600	5401
ID	2	246	188	150	PR_1-15	312500000	3995000	258900000	3309000	185700000	2373000	11970000	153100	1370000	16900
ID	3	1456	1004	924	PR_1-15	723400000	9247000	685900000	8767000	519600000	6413000	11450000	146300	1771000	22630
ID	4	336	224	216	PR_1-15	167100000	2136000	222600000	2747000	237900000	3041000	9278000	115100	1842000	23550
ID	1	2148	1290	1130	PR_75-84	323600000	4136000	105700000	1351000	386300000	4938000	3254000	41600	422600	5401
ID	2	916	568	478	PR_75-84	312500000	3995000	258900000	3309000	185700000	2373000	11970000	153100	1370000	16900
ID	3	2694	1704	1506	PR_75-84	723400000	9247000	685900000	8767000	519600000	6413000	11450000	146300	1771000	22630
ID	4	766	392	386	PR_75-84	167100000	2136000	222600000	2747000	237900000	3041000	9278000	115100	1842000	23550
ID	5	2366	566	518	PR_75-84	297000000	3938000	187500000	187500000	405500	405500	746800	746800	211800	211800
ID	6	1362	404	370	PR_75-84	97390000	1253000	61350000	61350000	558800	558800	437000	437000	319000	319000
ID	7	878	294	268	PR_75-84	167100000	2215000	106500000	106500000	727100	727100	928500	928500	753600	753600
ID	8	602	182	178	PR_75-84	164000000	2110000	52930000	52930000	367000	367000	203000	203000	167700	167700
ID	9	1908	416	380	PR_75-84	58830000	779800	59520000	59520000	168500	168500	257100	257100	100800	100800
ID	1	458	34	22	RT_207-223	65290000	629600	89480000	472950	35340000	1233.5	358500	1258.5	136690	693.15
ID	2	168	50	26	RT_207-223	113850000	1615000	110570000	2153000	85310000	12470	390300	2145.5	160820	1263.65
ID	3	94	72	18	RT_207-223	148210000	586350	183520000	903700	90690000	1754	385330	1147.5	133880	699.55
ID	4	524	36	24	RT_207-223	49290000	856250	112910000	928300	35240000	2116.5	1891000	1242.5	175990	785.2
ID	5	22	8	8	RT_207-223	73650000	604300	72640000	544400	32620000	1218.1	652700	917.4000000000001	156450	917.85
ID	6	62	32	28	RT_207-223	100390000	1703000	109000000	213900	28590000	1645	211530	1231	126340	901.15
ID	1	216.47058823529412	122.3529411764706	58.82352941176471	RT_207-223	65290000	896850	89480000	669400	35340000	364850	358500	3644	136690	1411.5
ID	2	29.09090909090909	116.36363636363636	29.09090909090909	RT_207-223	113850000	1141500	110570000	1175400	85310000	833200	390300	3880.5	160820	1660.5
ID	3	50.5	51	27.5	RT_207-223	148210000	1895000	183520000	1530150	90690000	908700	385330	3978	133880	1382
ID	4	120	96	70	RT_207-223	49290000	1140200	112910000	546250	35240000	339900	1891000	18843	175990	1817
ID	5	76	96	42	RT_207-223	73650000	730800	72640000	732400	32620000	328300	652700	6360.5	156450	1535.5
ID	6	262	126	48	RT_207-223	100390000	1125200	109000000	1018000	28590000	289700	211530	2110	126340	1278.5
